# Supplementary material for: German Chamomile (Matricaria chamomilla) Induces Cytochrome P450 Expression Through Increased BMAL1 Protein Expression in Liver Nuclei
Source: Biochem Genet. 2025 Oct 15;64(4):4863–79. doi: 10.1007/s10528-025-11260-7 (PMC13388513; doi:10.1007/s10528-025-11260-7)
Supplement: Supplementary file 2 — Supplementary file2 (XLSX 24 KB) [file 10528_2025_11260_MOESM2_ESM.xlsx]

## Sheet: Sup. Table1
Figure 2 analysis
	Two-way ANOVA
			Time dependency		Group		Interaction
			F value	P value	F value	P value	F value	P value
		Cyp3a11	F (3, 16) = 13.92	P =0.0001	F (1, 16) = 12.58	P =0.0027	F (3, 16) = 3.581	P =0.0374
		Cyp1a2	F (3, 16) = 8.767	P =0.0011	F (1, 16) = 15.20	P =0.0013	F (3, 16) = 1.256	P =0.3228
		CYP3A11	F (1.074, 4.298) = 1.095	P =0.3577	F (1, 4) = 12.26	P =0.0249	F (3, 12) = 1.162	P =0.3644
		CYP1A2	F (1.608, 6.433) = 0.4194	P =0.6331	F (1, 4) = 0.2866	P =0.6208	F (3, 12) = 2.797	P =0.0856

## Sheet: Sup. Table2
Figure 3 analysis
	Two-way ANOVA
			Time dependency		Group		Interaction
			F value	P value	F value	P value	F value	P value
		BMAL1	F (3, 16) = 2.352	P =0.1107	F (1, 16) = 16.15	P =0.0010	F (3, 16) = 4.730	P =0.0151
		CRY1	F (3, 16) = 0.6735	P =0.5807	F (1, 16) = 0.4242	P =0.5241	F (3, 16) = 0.08260	P =0.9685
		PER2	F (3, 16) = 0.7850	P =0.5196	F (1, 16) = 14.99	P =0.0014	F (3, 16) = 1.382	P =0.2843

## Sheet: Sup. Table3
Figure 4 analysis
	Two-way ANOVA
			Time dependency		Group		Interaction
			F value	P value	F value	P value	F value	P value
		Per1	F (3, 16) = 6.524	P =0.0043	F (1, 16) = 0.4977	P =0.4907	F (3, 16) = 1.272	P =0.3176
		Per2	F (3, 16) = 40.85	P <0.0001	F (1, 16) = 4.632	P =0.0470	F (3, 16) = 2.428	P =0.1032
		Cry1	F (3, 16) = 12.55	P =0.0002	F (1, 16) = 2.315	P =0.1477	F (3, 16) = 1.308	P =0.3064
		Bmal1	F (3, 16) = 13.31	P =0.0001	F (1, 16) = 0.3339	P =0.5714	F (3, 16) = 0.1657	P =0.9179
		Clock	F (3, 16) = 17.91	P <0.0001	F (1, 16) = 24.45	P =0.0001	F (3, 16) = 4.668	P =0.0158
		Dbp	F (3, 16) = 24.95	P <0.0001	F (1, 16) = 1.593	P =0.2250	F (3, 16) = 1.899	P =0.1704

## Sheet: Sup. Table4
Figure 5 analysis
	Two-way ANOVA
			Time dependency		Group		Interaction
			F value	P value	F value	P value	F value	P value
		Bmal1	F (3, 16) = 2.842	P =0.0708	F (1, 16) = 1.165	P =0.2965	F (3, 16) = 0.1968	P =0.8970
		Clock	F (3, 16) = 1.404	P =0.2780	F (1, 16) = 0.002932	P =0.9575	F (3, 16) = 0.3002	P =0.8248
		Per1	F (3, 16) = 0.4615	P =0.7131	F (1, 16) = 2.825	P =0.1122	F (3, 16) = 0.5786	P =0.6375
		Cry1	F (3, 16) = 4.334	P =0.0204	F (1, 16) = 0.8743	P =0.3637	F (3, 16) = 0.5173	P =0.6763

## Sheet: Sup. Table5
Figure 6 analysis
	Two-way ANOVA
			Time dependency		Group		Interaction
			F value	P value	F value	P value	F value	P value
		Per1	F (3, 16) = 20.33	P <0.0001	F (1, 16) = 1.646	P =0.2177	F (3, 16) = 0.7385	P =0.5444
		Per2	F (3, 16) = 20.25	P <0.0001	F (1, 16) = 1.944	P =0.1823	F (3, 16) = 1.153	P =0.3581
		Cry1	F (3, 16) = 50.46	P <0.0001	F (1, 16) = 4.137	P =0.0589	F (3, 16) = 2.088	P =0.1421
		Bmal1	F (3, 16) = 98.02	P <0.0001	F (1, 16) = 0.3848	P =0.5438	F (3, 16) = 0.9582	P =0.4363
		Clock	F (3, 16) = 24.42	P <0.0001	F (1, 16) = 1.665	P =0.2152	F (3, 16) = 1.902	P =0.1700
		Dbp	F (3, 16) = 70.60	P <0.0001	F (1, 16) = 1.174	P =0.2946	F (3, 16) = 0.9031	P =0.4613

## Sheet: Sup. Table6
Figure 7 analysis
	Two-way ANOVA
			Time dependency		Group		Interaction
			F value	P value	F value	P value	F value	P value
		Abcb1a	F (3, 16) = 6.181	P =0.0054	F (1, 16) = 0.1409	P =0.7124	F (3, 16) = 0.5027	P =0.6858
		Abdg2	F (3, 16) = 1.699	P =0.2074	F (1, 16) = 1.175	P =0.2945	F (3, 16) = 0.2259	P =0.8770
		Abcc2	F (3, 16) = 1.153	P =0.3582	F (1, 16) = 1.074	P =0.3154	F (3, 16) = 0.4138	P =0.7454
		Abcc4	F (3, 16) = 0.5793	P =0.6370	F (1, 16) = 0.6871	P =0.4193	F (3, 16) = 0.8407	P =0.4913
